# Supplementary material for: Disproportionality and Case-Based Evidence for a Possible Association Between Fluoroquinolones and Kounis Syndrome
Source: Pharmaceuticals (Basel). 2026 May 14;19(5):771. doi: 10.3390/ph19050771 (PMC13209738; doi:10.3390/ph19050771)
Supplement: Supplementary file 1 [file pharmaceuticals-19-00771-s001.zip]

Archive with 1 entries (1 files):
- pharmaceuticals-4275923-supplementary.pdf
